# Supplementary material for: Effectiveness of CKD Exacerbation Countermeasures in Izumo City
Source: J Pers Med. 2021 Oct 28;11(11):1104. doi: 10.3390/jpm11111104 (PMC8622121; doi:10.3390/jpm11111104)
Supplement: Supplementary file 1 [file jpm-11-01104-s001.zip]

Archive with 1 entries (1 files):
- jpm-1406755-supplementary.pdf
